# Supplementary material for: Comparison of Immunogenicity and Safety of Inactivated, Adenovirus-Vectored, and Heterologous Adenovirus-Vectored/mRNA Vaccines in Patients with Systemic Lupus Erythematosus and Rheumatoid Arthritis: A Prospective Cohort Study
Source: Vaccines (Basel). 2022 May 26;10(6):853. doi: 10.3390/vaccines10060853 (PMC9227480; doi:10.3390/vaccines10060853)
Supplement: Supplementary file 1 [file vaccines-10-00853-s001.zip]

Archive with 1 entries (1 files):
- vaccines-1720457-supplementary.pdf
